# Supplementary material for: Adjustable Thermo-Responsive, Cell-Adhesive Tissue Engineering Scaffolds for Cell Stimulation through Periodic Changes in Culture Temperature
Source: Int J Mol Sci. 2022 Dec 29;24(1):572. doi: 10.3390/ijms24010572 (PMC9820143; doi:10.3390/ijms24010572)
Supplement: Supplementary file 1 [file ijms-24-00572-s001.zip]

Archive with 1 entries (1 files):
- ijms-1993661-supplementary.pdf
